# Supplementary material for: Cell Type‐Specific Modulation of Acute Itch Processing in the Anterior Cingulate Cortex
Source: Adv Sci (Weinh). 2024 Sep 24;11(43):2403445. doi: 10.1002/advs.202403445 (PMC11578322; doi:10.1002/advs.202403445)
Supplement: Supplementary file 2 — Supplemental Table 1 [file ADVS-11-2403445-s001.xlsx]

## Sheet: Table 1.  Raw data
Data	Raw data										Response variabaselinee
Figure 1B	Saline	His	CQ								No. of FOS+cells
	67.3333	143.6	151.833
	70	103.8	136
	79	107.625	165.5
Figure 1C	Saline	His	CQ								Merge/CaMKII%
	3.0937	15.4173	10.3484
	5.05474	12.2791	13.6503
	3.54994	10.1205	13.8126
Figure 1D	Saline	His	CQ								Merge/GAD67%
	0.520833	1.72414	5.02085
	2.37782	2.26865	1.52511
	1.6003	1.94082	2.79255
Figure 1F left	His										Bouts of scratching
	Saline	QA
	53	57
	156	38
	111	108
	132	119
	94	70
	178	64
	124	59
	131	112
Figure 1F right	CQ										Bouts of scratching
	Saline	QA
	167	113
	216	136
	184	95
	145	84
	93	67
	120	135
	104	49
Figure 2E left		CaMKII His									Area under curve（AUC）
		baseline	pre	post
	EYFP	-0.0012016	-0.28927	-0.45849
	EYFP	-0.00016712	-0.15063	-0.24952
	EYFP	0.0011647	0.098718	0.0092275
	EYFP	0.0047121	0.26431	-0.34827
	EYFP	-0.00070629	0.2542	0.3648
	EYFP	-0.0049918	0.068856	0.47747
	G6s	-0.014852	5.0933	14.471
	G6s	0.005499	4.2394	15.9205
	G6s	0.0035514	4.4128	9.1222
	G6s	0.012902	7.4363	14.048
	G6s	0.0018217	1.779	4.7892
	G6s	0.0015567	7.5653	13.6571
Figure 2E right		CaMKII CQ									Area under curve（AUC）
		baseline	pre	post
	EYFP	0.0034015	-1.1695	-0.94139
	EYFP	0.0043785	-0.4528	-1.6474
	EYFP	-0.0076266	-1.9653	-2.3481
	EYFP	0.0043196	-0.37096	-0.87619
	EYFP	-3.21e-05	-0.11611	-0.43577
	EYFP	-0.00028407	-0.79457	-0.83792
	G6s	0.036454	7.1356	19.1171
	G6s	0.013777	5.4447	6.9729
	G6s	0.039795	12.8603	18.6862
	G6s	0.0068853	2.9324	5.3907
	G6s	-0.029099	-0.74468	4.888
	G6s	0.02036	1.9191	20.828
	G6s	0.015553	5.9132	16.4224
Figure 2G left		GAD2 His									Area under curve（AUC）
		baseline	pre	post
	EYFP	0.0027397	0.23732	0.071997
	EYFP	0.0013629	0.037183	-0.071625
	EYFP	0.0004081	-0.071572	-0.19626
	EYFP	-0.0020591	-0.12695	-0.025859
	EYFP	-0.0011617	0.14279	-0.03
	EYFP	0.0015161	0.10531	0.16075
	G6s	-0.010313	12.3788	29.6381
	G6s	-0.0065423	3.1873	0.85147
	G6s	-0.018017	5.1048	12.4995
	G6s	0.0015564	1.9517	1.494
	G6s	0.041005	8.4146	6.1748
	G6s	8.58e-05	11.8374	34.4743
Figure 2G right		GAD2 CQ									Area under curve（AUC）
		baseline	pre	post
	EYFP	-0.0015039	-0.19513	-0.0013666
	EYFP	0.0010539	-0.18945	-0.15563
	EYFP	0.0011699	-0.14799	0.091139
	EYFP	-0.0014003	-0.11146	0.12376
	G6s	-0.020033	4.4971	-10.3243
	G6s	0.0094787	0.79479	-13.7994
	G6s	0.0091189	5.4225	-8.7841
	G6s	0.11995	14.9911	-7.8068
	G6s	-0.014542	5.4041	-8.5101
	G6s	0.040265	-0.80687	-18.7012
	G6s	0.01025	7.4128	-7.6048
	G6s	0.058312	6.7108	-2.4485
	G6s	0.02319	8.0256	1.0954
Figure 3E left		PV His									Area under curve（AUC）
		baseline	pre	post
	EYFP	0.0015761	0.20375	0.26869
	EYFP	0.00051007	0.015191	0.11207
	EYFP	-0.00031939	0.0023584	0.17597
	EYFP	0.00024881	0.2023	0.33166
	EYFP	-0.00010206	0.15614	-0.039126
	G6s	0.017936	-5.981	-0.83191
	G6s	-0.0027823	9.0446	12.0571
	G6s	0.066835	10.3374	12.9191
	G6s	-0.029369	22.3832	33.0381
	G6s	-0.021502	2.8049	-0.69215
	G6s	-0.00079217	3.8872	10.2693
Figure 3E right		PV CQ									Area under curve（AUC）
		baseline	pre	post
	EYFP	-0.0019752	0.44867	0.50115
	EYFP	0.00041539	0.046503	-0.024613
	EYFP	-0.0033386	-0.25502	-0.10815
	EYFP	-0.0033321	0.62981	0.87945
	EYFP	0.00185	-0.11115	0.070117
	EYFP	0.0015599	-0.10089	0.10821
	G6s	0.046538	7.173	4.6849
	G6s	-0.21368	-12.7072	-12.4335
	G6s	0.10616	11.1357	-18.6031
	G6s	0.012543	-0.59952	-12.127
	G6s	0.001753	-0.8099	-8.3818
	G6s	-0.045536	6.343	-0.78065
Figure 3G left		SST His									Area under curve（AUC）
		baseline	pre	post
	EYFP	-0.0017956	0.0098865	0.024477
	EYFP	-0.00073685	-0.04527	0.038581
	EYFP	0.0013039	0.28585	0.28281
	EYFP	-0.0012266	0.11882	0.083504
	EYFP	-0.00073784	-0.14626	0.098169
	G6s	-0.032751	5.1631	8.3166
	G6s	0.0051578	3.339	5.1917
	G6s	0.0136	4.9606	9.7577
	G6s	0.019029	2.3214	18.2096
	G6s	0.033321	9.3181	13.4959
Figure 3G right		SST CQ									Area under curve（AUC）
		baseline	pre	post
	EYFP	0.0013102	0.013995	0.11837
	EYFP	8.89e-06	0.05537	0.024498
	EYFP	-0.0020896	-0.041953	-0.16333
	EYFP	-0.0026286	-0.036921	-0.048368
	EYFP	-0.0015414	-0.044816	-0.080796
	G6s	0.022732	8.0774	7.4345
	G6s	0.0036239	2.2177	-2.3776
	G6s	0.0011047	0.74888	1.4958
	G6s	-0.00064008	4.9155	-2.1079
	G6s	-0.0028605	6.2764	-0.30835
	G6s	-0.048051	4.0245	1.8436
Figure 4D	CaMKII										Gq&FOS/Gq(%)
	Gq CNO	EYFP CNO
	72.6	2.6
	65.8	3.4
	59.8	8.9
Figure 4E	CaMKII CNO										Bouts of scratching
	His
	EGFP	Gq	Gi
	22	7	82
	90	39	122
	63	25	44
	81	78	147
	148	2	27
	150	47	70
		3
Figure 4F	CaMKII CNO										Bouts of scratching
	CQ
	EGFP	Gq	Gi
	142	95	221
	107	114	79
	94	137	109
	106	88	212
	129	39	54
	186	63	74
		69	239
Figure 4J	GAD2										Gq&FOS/Gq(%)
	Gq CNO	EYFP CNO
	77.2	1.2
	69	0
	71.6	2.3
Figure 4K	GAD2 CNO										Bouts of scratching
	His
	EGFP	Gq	Gi
	7	44	17
	97	122	12
	37	10	1
	41	74	36
	100	43	5
	17	86	8
	37	9	0
	76	76	13
	87		7
	58
Figure 4L	GAD2 CNO										Bouts of scratching
	CQ
	EGFP	Gq	Gi
	207	136	16
	92	170	0
	123	78	67
	31	177	29
	74	140	95
	43	200	11
	72	160	52
	90	71	59
	43	135	20
	130
Figure 5B	CaMKII blue light										Bouts of scratching
	His				CQ
	EYFP		ChR2		EYFP		ChR2
	off	on	off	on	off	on	off	on
	33	23	62	4	89	79	29	13
	51	57	96	7	86	96	85	13
	66	68	56	10	68	85	58	33
	43	56	149	5	102	95	80	7
	45	39	56	12	46	56	72	46
	54	52	70	20	88	84	115	37
					68	78	126	59
							125	81
							135	39
Figure 5C	CaMKII yellow light										Bouts of scratching
	His				CQ
	EYFP		NPHR		EYFP		NPHR
	off	on	off	on	off	on	off	on
	23	47	44	42	78	74	39	54
	35	45	50	55	53	61	74	40
	56	35	36	17	65	45	65	84
	55	65	42	49	84	75	116	129
	45	49	55	50	44	68	72	94
	52	39	49	55	91	101	50	49
					70	68	89	60
					80	88	142	153
Figure 5E	GAD2 blue light										Bouts of scratching
	His				CQ
	EYFP		ChR2		EYFP		ChR2
	off	on	off	on	off	on	off	on
	33	27	18	47	89	105	68	109
	45	50	33	9	120	98	95	131
	60	47	65	26	78	110	35	84
	59	43	74	38	95	88	39	110
	39	50	9	20	110	115	31	104
	46	48	48	87	89	94	96	131
					78	79
					120	134
Figure 5F	GAD2 yellow light										Bouts of scratching
	His				CQ
	EYFP		NPHR		EYFP		NPHR
	off	on	off	on	off	on	off	on
	43	54	27	7	120	118	129	60
	58	55	52	29	98	110	126	107
	32	27	52	17	97	89	122	97
	45	39	55	14	102	115	129	97
	35	43	42	23	110	104	128	92
	54	49	41	32	99	105
	55	47	48	7	115	111
Figure 5H	PV blue light										Bouts of scratching
	His				CQ
	EYFP		ChR2		EYFP		ChR2
	off	on	off	on	off	on	off	on
	30	35	30	40	55	50	31	68
	40	42	71	74	78	66	56	69
	55	33	38	34	58	69	49	46
	46	49	57	62	43	47	39	77
	53	54	50	67	49	53	49	51
	59	55	52	59	56	75	30	70
	37	45	31	11	90	88	49	63
							64	62
Figure 5I	PV yellow light										Bouts of scratching
	His				CQ
	EYFP		NPHR		EYFP		NPHR
	off	on	off	on	off	on	off	on
	43	39	50	16	95	94	78	45
	50	67	36	7	88	86	71	42
	39	45	52	75	74	85	89	61
	56	68	80	37	98	87	66	61
	32	45	38	18	60	59	55	51
	59	49	54	94	64	75	71	19
	47	48	36	24	89	86	86	46
			23	23
			70	50
Figure 5K	SST blue light										Bouts of scratching
	His				CQ
	EYFP		ChR2		EYFP		ChR2
	off	on	off	on	off	on	off	on
	76	65	42	43	95	98	97	92
	43	69	29	5	88	89	63	93
	56	59	46	41	112	94	102	203
	35	45	52	53	109	88	100	152
	46	39	83	52	79	85	104	130
	58	55	53	56	65	67	76	83
	45	52	83	33	98	94	117	134
			27	39			49	59
Figure 5L	SST yellow light										Bouts of scratching
	His				CQ
	EYFP		NPHR		EYFP		NPHR
	off	on	off	on	off	on	off	on
	43	46	104	99	91	87	81	40
	52	57	69	55	88	95	64	52
	83	63	67	26	60	75	119	75
	29	36	65	85	78	82	76	58
	56	50	18	37	65	75	108	60
	42	48	24	30	119	98	82	43
	46	50	40	37	89	110	95	84
Figure 6F right	PV ChrimsonR His										Peak ΔF/F(%)
	off	on
	11.432	6.9817
	2.9313	2.1005
	10.2283	6.9992
	10.9126	8.5964
Figure 6G right	PV ChrimsonR CQ										Peak ΔF/F(%)
	off	on
	6.5039	4.2794
	5.2938	4.4595
	4.0088	2.1977
	8.8158	4.3098
Figure 6I right	PV NPHR His										Peak ΔF/F(%)
	off	on
	7.5776	12.3554
	4.6728	9.5808
	4.001	6.2497
	3.0646	5.2948
Figure 6J right	PV NPHR CQ										Peak ΔF/F(%)
	off	on
	6.4151	7.3543
	7.6363	8.8142
	9.696	12.6263
	2.9198	6.5377
Figure 7F	DsRed cells/Start cells in ACC%										DsRed cells in MD/Start cells in ACC%
	CaMKII	PV	SST
	0.484848	1.38462	0.387097
	0.478632	1.48148	0.333333
	0.628571	0.813559	0.666667
Figure 7J	MD-ACC blue light acute itch										Bouts of scratching
	His				CQ
	EYFP		ChR2		EYFP		ChR2
	off	on	off	on	off	on	off	on
	30	38	30	39	96	27	82	119
	67	58	41	62	150	128	34	73
	37	48	45	79	57	47	38	81
	66	56	30	50	92	60	35	68
	50	126	24	68	39	77	26	95
	90	40	40	67	18	39	28	83
			45	68	23	48	27	62
Figure 7K	MD-ACC yellow light acute itch										Bouts of scratching
	His				CQ
	EYFP		NPHR		EYFP		NPHR
	off	on	off	on	off	on	off	on
	45	52	100	48	77	56	76	53
	74	69	93	90	73	83	135	116
	15	42	94	46	85	86	64	69
	27	37	56	60	103	132	129	65
	70	40	42	38	54	36	126	126
	56	56	120	37	35	49	119	69
	42	57	76	46	69	48	73	58
	26	19	32	20	53	71	131	98
Figure 7L	MD-ACC chronic itch										Bouts of scratching
	DCP
	EYFP		ChR2		EYFP		NPHR
	off	on	off	on	off	on	off	on
	101	84	57	91	61	80	63	45
	70	56	87	107	87	105	66	32
	31	93	108	121	87	72	80	52
	80	50	35	42	62	59	37	27
	135	150	68	76	57	70	60	38
	59	91	55	78	116	102	40	43
	36	81	49	100	45	36	56	60
	33	25	43	59	57	80	127	47
	67	67	92	177	63	84	79	32
	77	62	26	22	31	46
Figure 8E	Postsynaptic CaMKII blue light										Bouts of scratching
	His				CQ
	EYFP		NPHR		EYFP		NPHR
	off	on	off	on	off	on	off	on
	93	24	53	69	44	46	101	43
	36	38	42	37	87	79	72	65
	32	81	28	8	61	56	62	52
	17	44	17	36	66	77	92	56
	37	85	23	45	145	57	20	51
	15	2	56	53	70	99	91	129
	22	54	66	55			45	64
			48	27			19	18
Figure 8F	Postsynaptic CaMKII yellow light										Bouts of scratching
	His				CQ
	EYFP		NPHR		EYFP		NPHR
	off	on	off	on	off	on	off	on
	42	19	24	20	75	119	19	30
	28	51	61	41	99	73	54	124
	63	75	33	62	22	53	19	44
	40	30	38	32	111	132	59	66
	15	8	75	49	33	50	43	62
	25	33	55	27	118	69	31	34
	29	11	57	78			53	28
							32	17
Figure 8H	Postsynaptic PV blue light										Bouts of scratching
	His				CQ
	EYFP		NPHR		EYFP		NPHR
	off	on	off	on	off	on	off	on
	42	59	66	85	66	73	80	82
	48	74	7	68	108	12	55	138
	40	30	40	38	91	103	72	82
	55	38	44	63	71	30	21	48
	25	33	75	87	80	59	61	97
	49	31	41	64	49	54	58	95
			36	47	17	71	102	119
Figure 8I	Postsynaptic PV yellow light										Bouts of scratching
	His				CQ
	EYFP		NPHR		EYFP		NPHR
	off	on	off	on	off	on	off	on
	56	68	90	67	65	78	126	38
	54	49	128	96	71	34	87	62
	79	75	61	41	112	121	72	31
	27	94	77	61	38	28	60	63
	87	62	130	88	65	38	144	51
	61	101	37	49	41	63	57	38
	98	32	70	61	44	39	156	42
					69	38	60	32
Figure 8K	Postsynaptic SST blue light										Bouts of scratching
	His				CQ
	EYFP		NPHR		EYFP		NPHR
	off	on	off	on	off	on	off	on
	56	8	67	105	64	27	49	62
	39	13	26	49	83	63	88	115
	49	56	46	55	104	66	84	117
	68	63	62	88	93	128	58	44
	55	76	8	22	56	138	111	155
	48	34	69	74	29	46	55	57
	49	70			126	113	34	54
							35	54
Figure 8L	Postsynaptic SST yellow light										Bouts of scratching
	His				CQ
	EYFP		NPHR		EYFP		NPHR
	off	on	off	on	off	on	off	on
	17	42	108	86	37	51	63	77
	71	33	72	56	88	71	49	36
	58	77	115	98	96	65	95	44
	76	88	93	60	52	98	112	88
	47	65	68	50	86	80	98	55
	50	23	53	32	67	60	74	33
					75	83	164	49
Figure 9D	Postsynaptic CaMKII										Merge/CaMKII%
	Saline	His	CQ
	9.51493	6.11111	4.18301
	8.86054	7.88552	6.99856
	6.17521	6.01852	9.91453
	Postsynaptic PV										Merge/PV%
	Saline	His	CQ
	5.41126	25.5742	31.4815
	4.41628	22.9853	32.8395
	3.7037	33.869	23.8828
	Postsynaptic SST										Merge/SST%
	Saline	His	CQ
	8.33333	10.8225	6.01852
	13.0952	6.48567	8.15851
	7.90598	4.7619	6.73401
Figure 9G right	Postsynaptic CaMKII His										Area under curve（AUC）
		baseline	pre	post
	EYFP	-0.00380844	-0.0365483	-0.0619715
	EYFP	-0.000276253	0.00592245	-0.00512421
	EYFP	-0.000129405	-0.0899129	-0.123974
	EYFP	0.000416583	0.0163387	0.00897749
	G6s	-0.00145581	-0.158791	-0.358382
	G6s	0.00139151	-0.0777955	-0.144566
	G6s	0.0748637	-0.0292774	0.0381154
	G6s	0.00258747	-0.00899684	-0.0325376
Figure 9H right	Postsynaptic PV His										Area under curve（AUC）
		baseline	pre	post
	EYFP	-0.0732574	-0.0651761	0.000775875
	EYFP	-0.107907	-0.0904251	0.000305535
	EYFP	0.109185	0.0700781	-0.00511246
	EYFP	0.0490173	-0.0205953	0.00220611
	G6s	0.00222337	4.80014	13.5327
	G6s	0.015272	1.0669	23.6701
	G6s	0.0017992	4.9025	16.2169
	G6s	0.0055765	5.1066	21.5647
Figure 9I right	Postsynaptic SST His										Area under curve（AUC）
		baseline	pre	post
	EYFP	-0.00283743	0.110957	-0.18344
	EYFP	-0.00046858	0.16621	0.34309
	EYFP	0.00772808	-0.103573	0.377805
	EYFP	0.00565885	-0.17772	-0.118044
	G6s	-0.00396672	-0.190057	-0.124271
	G6s	-0.0014298	0.024909	-0.029523
	G6s	-0.00370647	-0.0488157	0.23795
	G6s	6.44638e-05	-0.0954631	0.0920585
Figure 9J right	Postsynaptic CaMKII CQ										Area under curve（AUC）
		baseline	pre	post
	EYFP	-0.000672551	-0.0440734	-0.0769399
	EYFP	0.205352	-0.0593077	0.000107967
	EYFP	-0.000308302	-0.0461457	-0.070257
	EYFP	-0.000245379	0.0836582	-0.160498
	G6s	-0.000195353	-0.00324096	-0.134559
	G6s	0.228622	-0.18371	-0.00105592
	G6s	-0.00184286	-0.0194532	-0.0096557
	G6s	0.0136756	0.101328	0.0575153
Figure 9K right	Postsynaptic PV CQ										Area under curve（AUC）
		baseline	pre	post
	EYFP	6.20461e-06	0.00263669	0.0129961
	EYFP	2.83296e-05	-0.0183138	-0.0557321
	EYFP	-1.6279e-05	0.00112722	-0.0132102
	EYFP	-3.10848e-05	0.000168372	-0.00404173
	G6s	0.0044459	3.09645	4.67075
	G6s	0.0246104	0.25751	15.2252
	G6s	0.00748808	-1.74894	4.32017
	G6s	0.00190388	-1.79907	7.19373
Figure 9L right	Postsynaptic SST CQ										Area under curve（AUC）
		baseline	pre	post
	EYFP	-0.000344761	0.0579796	0.101634
	EYFP	6.28618e-05	0.0231297	0.0950218
	EYFP	0.00152569	0.64732	0.161164
	EYFP	-0.00501129	-0.0491135	0.0141713
	G6s	0.000942424	0.0368505	0.0139692
	G6s	0.123482	0.0411919	-0.00136826
	G6s	0.00154025	0.00604926	-0.605457
	G6s	-0.00297076	0.00368399	-0.0124463
Figure S2E	Digging		Grooming		Walking		Standing		Scratching		Area under curve（AUC）
	-5 -3	0 2	-5 -3	0 2	-5 -3	0 2	-5 -3	0 2	-5 -3	0 2
	-0.004797	-1.9141	0.0027215	-0.13474	0.014574	3.0774	0.022442	3.6162	0.036454	19.1171
	-0.0055895	-0.95079	0.04805	-9.1667	-0.021221	-0.053368	-0.0066196	-3.9211	0.013777	6.9729
	0.02023	-0.097351	-0.023358	0.47936	-0.021108	1.9616	-0.01136	-2.6696	0.039795	18.6862
	-0.053395	-2.9698	0.012896	-0.12817	-0.010347	0.65679	-0.0034211	-0.9114	0.0068853	5.3907
	-0.0034809	-4.5555	0.0083411	-2.9312	-0.0038071	-0.74018	0.007543	1.4597	-0.029099	4.888
	0.012166	3.9161	-0.0057804	-1.1563	-0.016171	0.67252	-0.012582	-1.9692	0.02036	20.828
									0.015553	16.4224
Figure S2F	Digging		Grooming		Walking		Standing		Scratching
	-5 -3	0 2	-5 -3	0 2	-5 -3	0 2	-5 -3	0 2	-5 -3	0 2
	-0.008927	-2.3382	0.95849	6.6261	-0.030711	7.9101	0.028946	6.0834	-0.020033	-10.3243
	0.00072326	-2.6039	0.019947	-1.7267	0.03147	2.8145	0.0039134	2.5522	0.0094787	-13.7994
	0.02242	3.1162	0.030564	-4.2344	0.0075172	-4.2578	0.010017	0.54493	0.0091189	-8.7841
	-0.012007	3.7819	0.00091962	-3.6895	-0.010989	-4.0458	0.011439	4.2193	0.11995	-7.8068
	-0.022852	-2.2784	-0.008254	-6.0803	-0.011748	-3.1131	-0.011667	4.7902	-0.014542	-8.5101
	0.04999	0.95849	-0.008254	12.1569	0.016725	-2.1701	0.0019183	-1.1593	0.040265	-18.7012
									0.01025	-7.6048
									0.058312	-2.4485
									0.02319	1.0954
Figure S2G	Digging		Grooming		Walking		Standing		Scratching
	-5 -3	0 2	-5 -3	0 2	-5 -3	0 2	-5 -3	0 2	-5 -3	0 2
	-0.0090216	-1.5884	0.00098602	-1.2869	0.0085697	1.8116	0.027496	1.4663	0.046538	4.6849
	0.044756	1.0822	0.029492	7.5113	0.0097533	-0.89674	-0.018356	-1.472	-0.21368	-12.4335
	0.01121	-1.9316	0.0080498	3.0894	0.0034236	-0.66278	0.011317	-1.3455	0.10616	-18.6031
	-0.002075	0.12954	-0.002175	-1.1682	0.0019273	-0.12442	-0.0060564	-0.7782	0.012543	-12.127
	-0.020472	0.67834	0.0093732	-2.7922	-0.011185	0.14027	0.027496	1.4663	0.001753	-8.3818
	0.0024283	1.8575	-0.0046933	2.2262	0.0018989	-1.1945	0.0019741	1.9931	-0.045536	-0.78065
Figure S2H	Digging		Grooming		Walking		Standing		Scratching
	-5 -3	0 2	-5 -3	0 2	-5 -3	0 2	-5 -3	0 2	-5 -3	0 2
	0.016132	-0.12936	0.0083365	0.067585	0.00083954	0.1247	0.0086271	0.22199	0.022732	7.4345
	-0.005414	1.2191	0.0097856	1.6632	-0.003632	-0.54802	-0.0085257	-0.044907	0.0036239	-2.3776
	0.00056554	0.61541	0.017553	-3.7943	0.0029936	0.77755	-0.0038686	-1.2924	0.0011047	1.4958
	0.02109	2.6296	0.0021381	-2.451	0.0050974	-1.0072	-0.0016462	0.83323	-0.00064008	-2.1079
	-0.0043209	-1.4097	-0.0014121	-0.28893	-0.0066841	-0.71628	0.0021817	-0.047618	-0.0028605	-0.30835
	0.00017791	-0.024949	-0.0022496	-0.34839	-0.0017589	0.18904	-0.0011753	0.07442	-0.048051	1.8436
Figure S3B	CaMKII										Bouts of scratching
	EGFP	Gq	Gi
	2	0	0
	0	0	0
	0	2	3
	2	1	1
	0	0	0
	1	0	0
Figure S3D	GAD2										Bouts of scratching
	EGFP	Gq	Gi
	0	2	1
	0	0	1
	0	1	0
	1	1	0
	2	0	0
	2	1	0
Figure S4B	CaMKII										ChR2&FOS/Gq(%)
	ChR2 blue light	EYFP blue light
	59.6	11.2
	65.1	13.2
	69.7	5.4
Figure S4D	GAD2										ChR2&FOS/Gq(%)
	ChR2 blue light	EYFP blue light
	68.3	3.1
	72.8	2.2
	82.6	1.2
Figure S4F	PV										ChR2&FOS/Gq(%)
	ChR2 blue light	EYFP blue light
	80.3	1.2
	82.6	3.4
	88.3	3.8
Figure S4H	SST										ChR2&FOS/Gq(%)
	ChR2 blue light	EYFP blue light
	88.6	1.2
	82.6	2.6
	85.3	3.6
Figure S6D right	SST ChrimsonR His										Peak ΔF/F(%)
	off	on
	6.8023	6.0063
	5.0834	3.9843
	7.9795	7.3673
	5.6294	3.2277
Figure S6E right	SST ChrimsonR CQ										Peak ΔF/F(%)
	off	on
	6.9301	3.0626
	2.0918	1.3167
	4.6499	3.677
	4.4637	3.2456
Figure S6H right	SST NPHR His										Peak ΔF/F(%)
	off	on
	2.991	3.5354
	11.1951	12.0825
	4.469	7.1392
	2.785	5.2492
Figure S6I right	SST NPHR CQ										Peak ΔF/F(%)
	off	on
	1.5009	2.0196
	3.2019	5.8378
	4.3537	6.2875
	1.5786	4.5763
Figure S7E		DsRed cells/Start cells in ACC%									DsRed cells in each region /ACC Start cells %
		CaMKII	PV	SST
	AM	0.69697	4.61538	1.25806
		1.7094	3.57407	1.3125
		2.27619	1.79661	2.13333
	AV	0.0969697	0.512821	0.0967742
		0.264957	0.481481	0.1875
		0.219048	0.288136	0.0333333
	CI	0.127273	0.307692	0.0322581
		0.188034	0.203704	0.0833333
		0.114286	0.152542	0
	CL	0.175758	0.487179	0.225806
		0.299145	0.481481	0.125
		0.466667	0.372881	0.1
	DB	0.0969697	0.461538	0.322581
		0.145299	0.222222	0.229167
		0.190476	0.322034	0.466667
	LDDM	0.436364	1.79487	0.193548
		0.598291	0.407407	0.208333
		0.733333	0.59322	0.266667
	LDVL	0.333333	1.10256	0.354839
		0.324786	0.351852	0.0833333
		0.67619	0.338983	0.3
	LO	0.806061	0.307692	0.387097
		0.623932	0.388889	0.5
		0.885714	0.254237	0.5
	LPMR	0.957576	0.923077	0.967742
		1.1453	0.62963	0.729167
		1.04762	0.728814	0.8
	MD	0.484848	1.38462	0.387097
		0.478632	1.48148	0.333333
		0.628571	0.813559	0.666667
	RSA	0.945455	1.28205	0.516129
		1.15385	1.40741	0.4375
		1.67619	0.59322	0.5
	RAG	1.51515	2.84615	1.67742
		1.81197	1.68519	0.833333
		1.90476	1.47458	2
	S1	0.187879	0.794872	0.83871
		0.435897	0.592593	0.895833
		0.4	0.440678	0.666667
	V1	0.569697	1.02564	0.258065
		0.846154	0.537037	0.25
		0.619048	0.610169	0.233333
	V2	1.29091	3.61538	0.322581
		1.32479	0.87037	0.104167
		1.77143	1.50847	0.2
	VL	0.975758	1.15385	0.709677
		1.03419	1	0.541667
		1.42857	0.491525	1.43333
	VM	0.284848	0.769231	0.0645161
		0.316239	0.333333	0.208333
		0.504762	0.288136	0.0333333
	VO	0.187879	0.871795	0.0967742
		0.470085	0.740741	0
		0.419048	0.474576	0.0333333
	Regions of the brain	Mice	Double labeled cell count per slice	Average number of cells							Number of start cells in ACC
	CaMKII(ACC)	1	102	55
			35
			28
		2	80	39.3333
			23
			15
		3	60	34.6667
			32
			12
	PV(ACC)	1	18	17.6667
			20
			15
		2	10	13.3333
			14
			16
		3	33	19.6667
			14
			12
	SST(ACC)	1	7	10.3333
			17
			7
		2	6	9.66667
			19
			4
		3	14	15.6667
			10
			23
			CaMKII		PV		SST				Number of dsRed cells in each region
	Regions of the brain	Mice	Number of cells per slice	Average number of cells	Number of cells per slice	Average number of cells	Number of cells per slice	Average number of cells
	AM	1	56	38.3333	74	60	11	13
			29		60		15
			30		46		13
		2	10	66.6667	100	64.3333	13	21
			120		30		35
			70		63		15
		3	35	79.6667	40	35.3333	28	21.3333
			85		31		25
			119		35		11
	AV	1	8	5.33333	7	6.66667	1	1
			4		4		0
			4		9		2
		2	7	10.3333	15	8.66667	2	3
			20		7		7
			4		4		0
		3	11	7.66667	5	5.66667	0	0.333333
			8		9		1
			4		3		0
	CI	1	6	7	4	4	1	0.333333
			7		1		0
			8		7		0
		2	6	7.33333	7	3.66667	1	1.33333
			7		2		2
			9		2		1
		3	5	4	3	3	0	0
			4		4		0
			3		2		0
	CL	1	3	9.66667	10	6.33333	2	2.33333
			11		5		2
			15		4		3
		2	17	11.6667	10	8.66667	2	1.33333
			11		11		1
			7		5		1
		3	9	16.3333	6	7.33333	1	1
			17		11		1
			23		5		1
	DB	1	4	5.33333	8	6	2	3.33333
			5		6		3
			7		4		5
		2	6	5.66667	5	4	3	3.66667
			5		4		3
			6		3		5
		3	7	6.66667	3	6.33333	5	4.66667
			5		5		3
			8		11		6
	LDDM	1	32	24	40	23.3333	1	2
			32		20		4
			8		10		1
		2	16	23.3333	4	7.33333	3	3.33333
			34		8		5
			20		10		2
		3	34	25.6667	14	11.6667	2	2.66667
			22		11		4
			21		10		2
	LDVL	1	21	18.3333	16	14.3333	1	3.66667
			23		12		7
			11		15		3
		2	17	12.6667	2	6.33333	1	1.33333
			6		10		1
			15		7		2
		3	14	23.6667	5	6.66667	4	3
			27		11		4
			30		4		1
	LO	1	33	44.3333	3	4	4	4
			33		6		6
			67		3		2
		2	28	24.3333	12	7	8	8
			26		4		13
			19		5		3
		3	31	31	5	5	9	5
			30		3		3
			32		7		3
	LPMR	1	44	52.6667	17	12	5	10
			74		9		15
			40		10		10
		2	42	44.6667	8	11.3333	13	11.6667
			48		10		6
			44		16		16
		3	45	36.6667	6	14.3333	5	8
			25		29		12
			40		8		7
	MD	1	21	26.6667	8	18	5	4
			30		28		1
			29		18		6
		2	34	18.6667	30	26.6667	9	5.33333
			9		27		5
			13		23		2
		3	17	22	11	16	6	6.66667
			35		7		6
			14		30		8
	RSA	1	56	52	9	16.6667	9	5.33333
			59		30		3
			41		11		4
		2	46	45	28	25.3333	8	7
			39		18		4
			50		30		9
		3	46	58.6667	10	11.6667	3	5
			79		11		7
			51		14		5
	RSG	1	80	83.3333	55	37	18	17.3333
			87		32		15
			83		24		19
		2	70	70.6667	33	30.3333	13	13.3333
			90		13		10
			52		45		17
		3	60	66.6667	18	29	22	20
			89		24		21
			51		45		17
	S1	1	9	10.3333	15	10.3333	3	8.66667
			14		7		6
			8		9		17
		2	25	17	16	10.6667	11	14.3333
			11		10		24
			15		6		8
		3	24	14	9	8.66667	6	6.66667
			10		12		6
			8		5		8
	V1	1	28	31.3333	30	13.3333	4	2.66667
			39		2		1
			27		8		3
		2	25	33	10	9.66667	2	4
			40		4		10
			34		15		0
		3	28	21.6667	9	12	4	2.33333
			19		20		1
			18		7		2
	V2	1	80	71	66	47	4	3.33333
			60		31		1
			73		44		5
		2	50	51.6667	9	15.6667	1	1.66667
			65		22		1
			40		16		3
		3	73	62	35	29.6667	5	2
			55		24		0
			58		30		1
	VL	1	64	53.6667	5	15	15	7.33333
			50		12		0
			47		28		7
		2	69	40.3333	15	18	14	8.66667
			22		13		7
			30		26		5
		3	93	50	14	9.66667	25	14.3333
			35		9		7
			22		6		11
	VM	1	21	15.6667	15	10	1	0.666667
			16		4		0
			10		11		1
		2	12	12.3333	2	6	3	3.33333
			20		2		7
			5		14		0
		3	11	17.6667	8	5.66667	0	0.333333
			16		5		0
			26		4		1
	VO	1	5	10.3333	10	11.3333	3	1
			17		17		0
			9		7		0
		2	34	18.3333	25	13.3333	0	0
			5		7		0
			16		8		0
		3	6	14.6667	12	9.33333	0	0.333333
			14		7		1
			24		9		0
Figure S8B	His										Bouts of scratching
	EGFP	Gq	Gi
	92	108	87
	131	85	96
	142	98	110
	205	157	69
	61	17	144
	139	95	157
	142	142	92
	161	43	68
	121	178	85
	82
Figure S8D	CQ										Bouts of scratching
	EGFP	Gq	Gi
	106	111	120
	158	130	163
	122	34	190
	148	83	184
	40	130	22
	79	168	127
	183	114	127
	96	67	161
	127	193	127
	82

## Sheet: Table 2. Statistics methods  
Experimental design	Group	Factor	Normality Test (Shapiro-Wilk)	Homogeneity of variance test		Hypothesis test
Completely random design	2 groups	1	P>0.05, normal distribution	Levene’s test	P>0.05, meet homogeneity of variance	Two-tailed unpaired t-test
					P<0.05, not meet homogeneity of variance	Two-tailed unpaired separate variance estimation t-test
			P<0.05, not normal distribution	Levene’s test	meet or not meet homogeneity of variance	Mann-Whitney U test
Paired design	2 groups	1	P>0.05, normal distribution			Two-tailed paired t-test
			P<0.05, not normal distribution			Wilcoxon signed-rank test
Completely random design	>2 groups	1	P>0.05, normal distribution	Levene’s test	P>0.05, meet homogeneity of variance	One-factor ANOVA and Bonferroni correction for post hoc test
					P<0.05, not meet homogeneity of variance	Kruskal-Wallis H test and Nemenyi multiple comparisons test
			P<0.05, not normal distribution	Levene’s test	meet or not meet homogeneity of variance	Kruskal-Wallis H test and Nemenyi multiple comparisons test
Mixed design		2	P>0.05, normal distribution	Mauchly’s test of sphericity	P>0.05, meet Mauchly’s test of sphericity	Repeated measurement ANOVA and Simple effects analysis
					P<0.05, not meet Mauchly’s test of sphericity	Repeated measurement ANOVA after Greenhouse-Geisser correction and Simple effects analysis
			P<0.05, not normal distribution			Friedman test and Mann-Whitney U test

## Sheet: Table 3. Statistics details
Data	Response variable	Groups	n define as	slice/animal used	Normality Test (Shapiro-Wilk)	Homogeneity of variance test		Hypothesis test	Test value	P value	summary	Additional test	P value	summary
Figure 1B	No. of FOS+ cells	Saline n=3	mouse	3 mice	W=0.911 df=3 p=0.420	Levene’s test	F=2.64 df1=2 df2=6 p=0.15	One-factor ANOVA	F=19.225 df1=2 df2=6	p < 0.01	**	Bonferroni correction	PControl&His=0.034 PControl&CQ=0.002	Control&His:* Control&CQ:**
		His n=3		3 mice	W=0.998 df=3 p=0.919
		CQ n=3		3 mice	W=0.821 df=3 p=0.167
Figure 1C	Merge/CaMKII%	Saline n=3	mouse	3 mice	W=0.913 df=3 p=0.428	Levene’s test	F=1.176 df1=2 df2=6 p=0.371	One-factor ANOVA	F=18.995 df1=2 df2=6	p < 0.01	**	Bonferroni correction	PControl&His=0.005 PControl&CQ=0.005	Control&His:** Control&CQ:**
		His n=3		3 mice	W=0.785 df=3 p=0.079
		CQ n=3		3 mice	W=0.989 df=3 p=0.797
Figure 1D	Merge/GAD67%	Saline n=3	mouse	3 mice	W=0.991 df=3 p=0.821	Levene’s test	F=2.76 df1=2 df2=6 p=0.141	One-factor ANOVA	F=1.516 df1=2 df2=6	p=0.293	ns
		His n=3		3 mice	W=0.975 df=3 p=0.699
		CQ n=3		3 mice	W=0.986 df=3 p=0.776
Figure 1F left	Bouts of scratching	Control n=8	mouse	8 mice	W=0.973 df=8 p=0.917	Levene’s test	F=0.019 df1=1 df2=14 p=0.894	Two-tailed unpaired t-test	t=2.56 df=14	p=0.023	*
		His n=8		8 mice	W=0.887 df=8 p=0.219
Figure 1F right	Bouts of scratching	Control n=7	mouse	8 mice	W=0.961 df=7 p=0.828	Levene’s test	F=0.81 df1=1 df2=12 p=0.386	Two-tailed unpaired t-test	t=2.374 df=12	p=0.035	*
		CQ n=7		8 mice	W=0.944 df=7 p=0.672
Figure 2E left	Area under curve	EYFPbaseline n=6	mouse	6 mice	W=0.962 df=6 p=0.837	Mauchly’s test of sphericity	χ2=6 df=2 p=0.05	Repeated measurement ANOVA	Fbetween group=49.548 df=1 Fwithin group=39.632 df=2 Finteraction=40.158 df=2	p< 0.0001 p< 0.0001 p< 0.0001	**** **** ****	Simple effects analysis	Pbaseline(EYFP&G6s)=0.633 Ppre(EYFP&G6s)<0.0001 Ppost(EYFP&G6s)<0.0001 PG6s(baseline&pre)<0.0001 PG6s(baseline&post)<0.0001	ns **** **** **** ****
		G6sbaseline n=6		6 mice	W=0.875 df=6 p=0.245
		EYFPpre n=6			W=0.909 df=6 p=0.432
		G6spre n=6			W=0.920 df=6 p=0.508
		EYFPpost n=6			W=0.910 df=6 p=0.434
		G6spost n=6			W=0.852 df=6 p=0.163
Figure 2E right	Area under curve	EYFPbaseline n=6	mouse	6 mice	W=0.828 df=6 p=0.104	Mauchly’s test of sphericity	χ2=2.987 df=2 p=0.225	Repeated measurement ANOVA	Fbetween group=23.526 df=1 Fwithin group=12.242 df=2 Finteraction=17.246 df=2	p= 0.001 p< 0.0001 p< 0.0001	*** **** ****	Simple effects analysis	Pbaseline(EYFP&G6s)=0.166 Ppre(EYFP&G6s)=0.008 Ppost(EYFP&G6s)<0.0001 PG6s(baseline&pre)=0.005 PG6s(baseline&post)<0.0001	ns ** **** ** ****
		G6sbaseline n=7		7 mice	W=0.895 df=7 p=0.303
		EYFPpre n=6			W=0.919 df=6 p=0.500
		G6spre n=7			W=0.962 df=7 p=0.838
		EYFPpost n=6			W=0.890 df=6 p=0.319
		G6spost n=7			W=0.819 df=7 p=0.063
Figure 2G left	Area under curve	EYFPbaseline n=6	mouse	6 mice	W=0.955 df=6 p=0.779	Mauchly’s test of sphericity	Does not meet the Mauchly’s test of sphericity	Repeated measurement ANOVA after Greenhouse-Geisser correction	Fbetween group=7.924 df=1 F'within group=5.215 df'=1.042 F'interaction=5.238 df'=1.042	p= 0.018 p=0.043 p=0.043	* * *	Simple effects analysis	Pbaseline(EYFP&G6s)=0.924 Ppre(EYFP&G6s)=0.003 Ppost(EYFP&G6s)=0.038 PG6s(baseline&pre)=0.001 PG6s(baseline&post)=0.021	ns ** * *** *
		G6sbaseline n=6		6 mice	W=0.816 df=6 p=0.082
		EYFPpre n=6			W=0.971 df=6 p=0.900
		G6spre n=6			W=0.908 df=6 p=0.424
		EYFPpost n=6			W=0.975 df=6 p=0.927
		G6spost n=6			W=0.856 df=6 p=0.177
Figure 2G right	Area under curve	EYFPbaseline n=4	mouse	4 mice	W=0.76 df=4 p=0.054	Mauchly’s test of sphericity	χ2=1.227 df=2 p=0.541	Repeated measurement ANOVA	Fbetween group=0.284 df=1 Fwithin group=15.726 df=2 Finteraction=16.461 df=2	p= 0.605 p< 0.0001 p< 0.0001	ns **** ****	Simple effects analysis	Pbaseline(EYFP&G6s)=0.254 Ppre(EYFP&G6s)=0.025 Ppost(EYFP&G6s)=0.014 PG6s(baseline&pre)=0.003 PG6s(baseline&post)=0.001	ns * * ** ***
		G6sbaseline n=9		9 mice	W=0.879 df=9 p=0.155
		EYFPpre n=4			W=0.902 df=4 p=0.441
		G6spre n=9			W=0.932 df=9 p=0.501
		EYFPpost n=4			W=0.915 df=4 p=0.510
		G6spost n=9			W=0.960 df=9 p=0.799
Figure 3E left	Area under curve	EYFPbaseline n=5	mouse	5 mice	W=0.906 df=5 p=0.445	Mauchly’s test of sphericity	Does not meet the Mauchly’s test of sphericity	Repeated measurement ANOVA after Greenhouse-Geisser correction	Fbetween group=7.924 df=1 F'within group=3.623 df'=1.151 F'interaction=3.407 df'=1.151	p= 0.098 p=0.081 p=0.09	ns ns ns
		G6sbaseline n=6		6 mice	W=0.895 df=6 p=0.347
		EYFPpre n=5			W=0.804 df=5 p=0.088
		G6spre n=6			W=0.967 df=6 p=0.872
		EYFPpost n=5			W=0.973 df=5 p=0.897
		G6spost n=6			W=0.864 df=6 p=0.204
Figure 3E right	Area under curve	EYFPbaseline n=6	mouse	6 mice	W=0.855 df=6 p=0.174	Mauchly’s test of sphericity	χ2=1.023 df=2 p=0.6	Repeated measurement ANOVA	Fbetween group=1.449 df=1 Fwithin group=3.606 df=2 Finteraction=3.880 df=2	p= 0.256 p=0.046 p=0.038	ns * *	Simple effects analysis	Pbaseline(EYFP&G6s)=0.751 Ppre(EYFP&G6s)=0.645 Ppost(EYFP&G6s)=0.041 PG6s(baseline&pre)=0.861 PG6s(baseline&post)=0.027	ns ns * ns *
		G6sbaseline n=6		6 mice	W=0.902 df=6 p=0.385
		EYFPpre n=6			W=0.887 df=6 p=0.305
		G6spre n=6			W=0.919 df=6 p=0.500
		EYFPpost n=6			W=0.865 df=6 p=0.205
		G6spost n=6			W=0.952 df=6 p=0.76
Figure 3G left	Area under curve	EYFPbaseline n=5	mouse	5 mice	W=0.866 df=5 p=0.252	Mauchly’s test of sphericity	χ2=4.560 df=2 p=0.102	Repeated measurement ANOVA	Fbetween group=38.266 df=1 Fwithin group=14.420 df=2 Finteraction=13.872 df=2	p<0.0001 p<0.0001 p<0.0001	**** **** ****	Simple effects analysis	Pbaseline(EYFP&G6s)=0.476 Ppre(EYFP&G6s)=0.003 Ppost(EYFP&G6s)=0.001 PG6s(baseline&pre)=0.001 PG6s(baseline&post)<0.0001	ns ** *** *** ****
		G6sbaseline n=5		5 mice	W=0.907 df=5 p=0.451
		EYFPpre n=5			W=0.976 df=5 p=0.913
		G6spre n=5			W=0.906 df=5 p=0.443
		EYFPpost n=5			W=0.805 df=5 p=0.089
		G6spost n=5			W=0.974 df=5 p=0.899
Figure 3G right	Area under curve	EYFPbaseline n=5	mouse	5 mice	W=0.931 df=5 p=0.602	Mauchly’s test of sphericity	χ2=0.976 df=2 p=0.614	Repeated measurement ANOVA	Fbetween group=4.765 df=1 Fwithin group=5.124 df=2 Finteraction=5.129 df=2	p= 0.057 p=0.017 p=0.017	ns * *	Simple effects analysis	Pbaseline(EYFP&G6s)=0.782 Ppre(EYFP&G6s)=0.005 Ppost(EYFP&G6s)=0.544 PG6s(baseline&pre)=0.001 PG6s(baseline&post)=0.768	ns ** ns *** ns
		G6sbaseline n=6		6 mice	W=0.907 df=6 p=0.087
		EYFPpre n=5			W=0.822 df=5 p=0.121
		G6spre n=6			W=0.989 df=6 p=0.988
		EYFPpost n=5			W=0.990 df=5 p=0.979
		G6spost n=6			W=0.881 df=6 p=0.276
Figure 4D	Gq&FOS/Gq(%)	Control n=3	mouse	3 mice	W=0.999 df=3 p=0.931	Levene’s test	F=0.644 df1=1 df2=4 p=0.467	Two-tailed unpaired t-test	t=14.567 df=4	p=0.000	***
		Gq n=3		3 mice	W=0.844 df=3 p=0.223
Figure 4E	Bouts of scratching	EYFP n=6	mouse	6 mice	W=0.925 df=6 p=0.543	Levene’s test	F=0.89 df1=2 df2=16 p=0.43	One-factor ANOVA	F(2,16)=4.482	p=0.028	*	Bonferroni correction	PEYFP&Gq=0.042 PEYFP&Gi=1 PGq&Gi=0.104	* ns ns
		Gq n=7		7 mice	W=0.899 df=7 p=0.325
		Gi n=6		6 mice	W=0.899 df=6 p=0.368
Figure 4F	Bouts of scratching	EYFP n=6	mouse	6 mice	W=0.899 df=6 p=0.368	Levene’s test	Does not meet the Levene’s test	Kruskal-Wallis H test	χ2=2.986 df=2	p=0.225	ns
		Gq n=7		6 mice	W=0.99 df=7 p=0.993
		Gi n=7		7 mice	W=0.84 df=7 p=0.099
Figure 4J	Gq&FOS/Gq(%)	Control n=3	mouse	3 mice	W=0.957 df=3 p=0.602	Levene’s test	F=4.062 df1=1 df2=4 p=0.114	Two-tailed unpaired t-test	t=28.472 df=4	p=0.000	***
		Gq n=3		3 mice	W=0.999 df=3 p=0.952
Figure 4K	Bouts of scratching	EYFP n=10	mouse	10 mice	W=0.933 df=10 p=0.477	Levene’s test	Does not meet the Levene’s test	Kruskal-Wallis H test	χ2=11.538 df=2	p=0.003	**	Nemenyi multiple comparisons test	PEYFP&Gq=1 PEYFP&Gi=0.008 PGq&Gi=0.013	ns ** *
		Gq n=8		8 mice	W=0.942 df=8 p=0.635
		Gi n=9		9 mice	W=0.853 df=9 p=0.081
Figure 4L	Bouts of scratching	EYFP n=10	mouse	10 mice	W=0.903 df=10 p=0.237	Levene’s test	F=0.466 df1=2 df2=25 p=0.633	One-factor ANOVA	F(2,25)=12.308	p=0.000	***	Bonferroni correction	PEYFP&Gq=0.05 PEYFP&Gi=0.048 PGq&Gi=0.000	* * ***
		Gq n=9		9 mice	W=0.922 df=9 p=0.411
		Gi n=9		9 mice	W=0.942 df=9 p=0.608
Figure 5B	Bouts of scratching	HisEYFP off n=6	mouse	6 mice	W=0.986 df=6 p=0.978			Two-tailed paired t-test	t=-0.147 df=5	p=0.889	ns
		HisEYFP on n=6			W=0.937 df=6 p=0.633
		HisChR2 off n=6		6 mice	Not all subgroups meets p＞0.05			Wilcoxon signed-rank test	Z=-2.201	p=0.028	*
		HisChR2 on n=6
		CQEYFP off n=7		7 mice	W=0.932 df=7 p=0.568			Two-tailed paired t-test	t=-0.939 df=6	p=0.384	ns
		CQEYFP on n=7			W=0.886 df=7 p=0.256
		CQChR2 off n=9		9 mice	W=0.934 df=9 p=0.522			Two-tailed paired t-test	t=5.88 df=8	p< 0.0001	****
		CQChR2 on n=9			W=0.941 df=9 p=0.595
Figure 5C	Bouts of scratching	HisEYFP off n=6	mouse	6 mice	W=0.885 df=6 p=0.293			Two-tailed paired t-test	t=-0.345 df=5	p=0.744	ns
		HisEYFP on n=6			W=0.92 df=6 p=0.504
		HisNpHR off n=6		6 mice	Not all subgroups meets p＞0.05			Wilcoxon signed-rank test	Z=-0.21	p=0.833	ns
		HisNpHR on n=6
		CQEYFP off n=8		8 mice	W=0.955 df=8 p=0.762			Two-tailed paired t-test	t=-0.393 df=7	p=0.706	ns
		CQEYFP on n=8			W=0.972 df=8 p=0.916
		CQNpHR off n=8		8 mice	W=0.943 df=8 p=0.641			Two-tailed paired t-test	t=-0.26 df=7	p=0.803	ns
		CQNpHR on n=8			W=0.904 df=8 p=0.316
Figure 5E	Bouts of scratching	HisEYFP off n=7	mouse	7 mice	Not all subgroups meets p＞0.05			Wilcoxon signed-rank test	Z=-0.338	p=0.735	ns
		HisEYFP on n=7
		HisChR2 off n=7		7 mice	W=0.959 df=7 p=0.811			Two-tailed paired t-test	t=-0.639 df=6	p=0.546	ns
		HisChR2 on n=7			W=0.836 df=7 p=0.09
		CQEYFP off n=8		8 mice	W=0.877 df=8 p=0.177			Two-tailed paired t-test	t=-0.965 df=7	p=0.367	ns
		CQEYFP on n=8			W=0.981 df=8 p=0.969
		CQChR2 off n=6		6 mice	W=0.834 df=6 p=0.117			Two-tailed paired t-test	t=-7.265 df=5	p=0.001	***
		CQChR2 on n=6			W=0.908 df=6 p=0.421
Figure 5F	Bouts of scratching	HisEYFP off n=7	mouse	7 mice	W=0.921 df=7 p=0.474			Two-tailed paired t-test	t=0.405 df=6	p=0.7	ns
		HisEYFP on n=7			W=0.923 df=7 p=0.497
		HisNpHR off n=7		7 mice	W=0.887 df=7 p=0.258			Two-tailed paired t-test	t=5.773 df=6	p=0.001	***
		HisNpHR on n=7			W=0.922 df=7 p=0.485
		CQEYFP off n=7		7 mice	W=0.88 df=7 p=0.226			Two-tailed paired t-test	t=-0.479 df=6	p=0.649	ns
		CQEYFP on n=7			W=0.907 df=7 p=0.377
		CQNpHR off n=5		5 mice	W=0.831 df=5 p=0.141			Two-tailed paired t-test	t=4.16 df=4	p=0.014	*
		CQNpHR on n=5			W=0.817 df=5 p=0.11
Figure 5H	Bouts of scratching	HisEYFP off n=7	mouse	7 mice	W=0.958 df=7 p=0.8			Two-tailed paired t-test	t=0.265 df=6	p=0.8	ns
		HisEYFP on n=7			W=0.931 df=7 p=0.558
		HisChR2 off n=7		7 mice	W=0.938 df=7 p=0.622			Two-tailed paired t-test	t=-0.574 df=6	p=0.587	ns
		HisChR2 on n=7			W=0.924 df=7 p=0.505
		CQEYFP off n=7		7 mice	W=0.889 df=7 p=0.268			Two-tailed paired t-test	t=-0.698 df=6	p=0.511	ns
		CQEYFP on n=7			W=0.94 df=7 p=0.637
		CQChR2 off n=8		8 mice	W=0.932 df=8 p=0.532			Two-tailed paired t-test	t=-2.665 df=7	p=0.032	*
		CQChR2 on n=8			W=0.934 df=8 p=0.549
Figure 5I	Bouts of scratching	HisEYFP off n=7	mouse	7 mice	W=0.981 df=7 p=0.963			Two-tailed paired t-test	t=-1.345 df=6	p=0.227	ns
		HisEYFP on n=7			W=0.83 df=7 p=0.079
		HisNpHR off n=9		9 mice	W=0.952 df=9 p=0.712			Two-tailed paired t-test	t=1.164 df=8	p=0.278	ns
		HisNpHR on n=9			W=0.88 df=9 p=0.158
		CQEYFP off n=7		7 mice	W=0.899 df=7 p=0.327			Two-tailed paired t-test	t=-0.191 df=6	p=0.855	ns
		CQEYFP on n=7			W=0.831 df=7 p=0.082
		CQNpHR off n=7		7 mice	W=0.963 df=7 p=0.847			Two-tailed paired t-test	t=4.114 df=6	p=0.006	**
		CQNpHR on n=7			W=0.881 df=7 p=0.229
Figure 5K	Bouts of scratching	HisEYFP off n=7	mouse	7 mice	W=0.928 df=7 p=0.532			Two-tailed paired t-test	t=-0.762 df=6	p=0.475	ns
		HisEYFP on n=7			W=0.979 df=7 p=0.954
		HisChR2 off n=8		8 mice	W=0.882 df=8 p=0.196			Two-tailed paired t-test	t=1.553 df=7	p=0.164	ns
		HisChR2 on n=8			W=0.845 df=8 p=0.085
		CQEYFP off n=7		7 mice	W=0.961 df=7 p=0.827			Two-tailed paired t-test	t=1.09 df=6	p=0.318	ns
		CQEYFP on n=7			W=0.841 df=7 p=0.102
		CQChR2 off n=8		8 mice	W=0.909 df=8 p=0.351			Two-tailed paired t-test	t=-2.511 df=7	p=0.04	*
		CQChR2 on n=8			W=0.948 df=8 p=0.691
Figure 5L	Bouts of scratching	HisEYFP off n=7	mouse	7 mice	W=0.903 df=7 p=0.347			Two-tailed paired t-test	t=0.039 df=6	p=0.97	ns
		HisEYFP on n=7			W=0.963 df=7 p=0.841
		HisNpHR off n=7		7 mice	W=0.935 df=7 p=0.596			Two-tailed paired t-test	t=0.323 df=6	p=0.758	ns
		HisNpHR on n=7			W=0.852 df=7 p=0.128
		CQEYFP off n=7		7 mice	W=0.933 df=7 p=0.576			Two-tailed paired t-test	t=-0.877 df=6	p=0.414	ns
		CQEYFP on n=7			W=0.934 df=7 p=0.59
		CQNpHR off n=7		7 mice	W=0.958 df=7 p=0.801			Two-tailed paired t-test	t=5.009 df=6	p=0.002	**
		CQNpHR on n=7			W=0.944 df=7 p=0.677
Figure 6F right	Peak deltaF/F(%)	HisChrimsonR off n=4	mouse	4 mice	Not all subgroups meets p＞0.05			Wilcoxon signed-rank test	Z=-1.826	p=0.068	ns
		HisChrimsonR on n=4
Figure 6G right	Peak deltaF/F(%)	CQChrimsonR off n=4	mouse	4 mice	Not all subgroups meets p＞0.05			Wilcoxon signed-rank test	Z=-1.826	p=0.068	ns
		CQChrimsonR on n=4
Figure 6I right	Peak deltaF/F(%)	HisChrimsonR off n=4	mouse	4 mice	W=0.908 df=4 p=0.469			Two-tailed paired t-test	t=-4.709 df=3	p=0.018	*
		HisChrimsonR on n=4			W=0.934 df=4 p=0.617
Figure 6J right	Peak deltaF/F(%)	CQChrimsonR off n=4	mouse	4 mice	W=0.975 df=4 p=0.874			Two-tailed paired t-test	t=-3.299 df=3	p=0.046	*
		CQChrimsonR on n=4			W=0.897 df=4 p=0.418
Figure 7F	Dsred cells in MD/Start cells in ACC%	MDCaMKIIn=3		3 mice	W=0.781 df=3 p=0.07	Levene’s test	F=4.765 df1=2 df2=6 p=0.058	One-factor ANOVA	F(2,6)=9.495	p=0.014	*	Bonferroni correction	PCaMKII&PV=0.035 PCaMKII&SST=1 PPV&SST=0.023	* ns *
		MDPVn=3			W=0.856 df=3 p=0.257
		MDSSTn=3			W=0.867 df=3 p=0.288
Figure 7J	Bouts of scratching	HisEYFP off n=6	mouse	6 mice	Not all subgroups meets p＞0.05			Wilcoxon signed-rank test	Z=-0.105	p=0.917	ns
		HisEYFP on n=6
		HisChR2 off n=7		7 mice	W=0.881 df=7 p=0.231			Two-tailed paired t-test	t=-6.035 df=6	p=0.001	**
		HisChR2 on n=7			W=0.921 df=7 p=0.476
		CQEYFP off n=7		7 mice	W=0.922 df=7 p=0.484			Two-tailed paired t-test	t=0.491 df=6	p=0.641	ns
		CQEYFP on n=7			W=0.862 df=7 p=0.158
		CQChR2 off n=7		7 mice	Not all subgroups meets p＞0.05			Wilcoxon signed-rank test	Z=-2.366	p=0.018	*
		CQChR2 on n=7
Figure 7K	Bouts of scratching	HisEYFP off n=8	mouse	8mice	W=0.947 df=8 p=0.683			Two-tailed paired t-test	t=-0.352 df=7	p=0.735	ns
		HisEYFP on n=8			W=0.969 df=8 p=0.893
		HisNPHR off n=8		8mice	W=0.949 df=8 p=0.696			Two-tailed paired t-test	t=2.649 df=7	p=0.033	*
		HisNPHR on n=8			W=0.904 df=8 p=0.313
		CQEYFP off n=8		8mice	W=0.985 df=8 p=0.985			Two-tailed paired t-test	t=-0.218 df=7	p=0.834	ns
		CQEYFP on n=8			W=0.903 df=8 p=0.310
		CQNPHR off n=8		8mice	Not all subgroups meets p＞0.05			Wilcoxon signed-rank test	Z=-2.197	p=0.028	*
		CQNPHR on n=8
Figure 7L	Bouts of scratching	EYFPoff n=10	mouse	10mice	W=0.926 df=10 p=0.412			Two-tailed paired t-test	t=-0.729 df=9	p=0.485	ns
		EYFP on n=10			W=0.931 df=10 p=0.454
		ChR2off n=10		10mice	W=0.956 df=10 p=0.739			Two-tailed paired t-test	t=-3.082 df=9	p=0.013	*
		ChR2 on n=10			W=0.97 df=10 p=0.887
		EYFPoff n=10		10 mice	W=0.927 df=10 p=0.415			Two-tailed paired t-test	t=-1.409 df=9	p=0.193	ns
		EYFP on n=10			W=0.961 df=10 p=0.794
		NpHRoff n=9		9 mice	W=0.882 df=9 p=0.166			Two-tailed paired t-test	t=2.949 df=8	p=0.018	*
		NpHR on n=9			W=0.971 df=9 p=0.901
Figure 8E	Bouts of scratching	HisEYFP off n=7	mouse	7 mice	Not all subgroups meets p＞0.05			Wilcoxon signed-rank test	Z=-0.845	p=0.398	ns
		HisEYFP on n=7
		HisChR2 off n=8		8 mice	W=0.951 df=8 p=0.725			Two-tailed paired t-test	t=0.061 df=7	p=0.953	ns
		HisChR2 on n=8			W=0.982 df=8 p=0.97
		CQEYFP off n=6		6 mice	W=0.847 df=6 p=0.15			Two-tailed paired t-test	t=0.594 df=5	p=0.578	ns
		CQEYFP on n=6			W=0.939 df=6 p=0.649
		CQChR2 off n=8		8 mice	W=0.904 df=8 p=0.314			Two-tailed paired t-test	t=0.259 df=7	p=0.803	ns
		CQChR2 on n=8			W=0.837 df=8 p=0.07
Figure 8F	Bouts of scratching	HisEYFP off n=7	mouse	7 mice	W=0.937 df=7 p=0.612			Two-tailed paired t-test	t=0.336 df=6	p=0.748	ns
		HisEYFP on n=7			W=0.917 df=7 p=0.449
		HisNpHR off n=7		7 mice	W=0.96 df=7 p=0.815			Two-tailed paired t-test	t=0.572 df=6	p=0.588	ns
		HisNpHR on n=7			W=0.957 df=7 p=0.796
		CQEYFP off n=6		6 mice	W=0.887 df=6 p=0.305			Two-tailed paired t-test	t=-0.431 df=5	p=0.684	ns
		CQEYFP on n=6			W=0.857 df=6 p=0.18
		CQNpHR off n=8		8 mice	W=0.903 df=8 p=0.307			Two-tailed paired t-test	t=-1.168 df=7	p=0.281	ns
		CQNpHR on n=8			W=0.845 df=8 p=0.085
Figure 8H	Bouts of scratching	HisEYFP off n=6	mouse	6 mice	W=0.927 df=6 p=0.554			Two-tailed paired t-test	t=-0.131 df=5	p=0.901	ns
		HisEYFP on n=6			W=0.813 df=6 p=0.077
		HisChR2 off n=7		7 mice	W=0.932 df=7 p=0.572			Two-tailed paired t-test	t=-2.749 df=6	p=0.033	*
		HisChR2 on n=7			W=0.937 df=7 p=0.616
		CQEYFP off n=7		7 mice	W=0.973 df=7 p=0.916			Two-tailed paired t-test	t=0.636 df=6	p=0.548	ns
		CQEYFP on n=7			W=0.975 df=7 p=0.935
		CQChR2 off n=7		7 mice	W=0.964 df=7 p=0.849			Two-tailed paired t-test	t=-3.009 df=6	p=0.024	*
		CQChR2 on n=7			W=0.969 df=7 p=0.888
Figure 8I	Bouts of scratching	HisEYFP off n=7	mouse	7 mice	W=0.965 df=7 p=0.861			Two-tailed paired t-test	t=-0.166 df=6	p=0.873	ns
		HisEYFP on n=7			W=0.976 df=7 p=0.936
		HisNpHR off n=7		7 mice	W=0.93 df=7 p=0.551			Two-tailed paired t-test	t=2.85 df=6	p=0.029	*
		HisNpHR on n=7			W=0.938 df=7 p=0.62
		CQEYFP off n=8		8 mice	Not all subgroups meets p＞0.05			Wilcoxon signed-rank test	Z=-0.980	p=0.327	ns
		CQEYFP on n=8
		CQNpHR off n=8		8 mice	W=0.845 df=8 p=0.085			Two-tailed paired t-test	t=3.14 df=7	p=0.011	*
		CQNpHR on n=8			W=0.878 df=8 p=0.179
Figure 8K	Bouts of scratching	HisEYFP off n=7	mouse	7 mice	W=0.941 df=7 p=0.648			Two-tailed paired t-test	t=0.656 df=6	p=0.536	ns
		HisEYFP on n=7			W=0.894 df=7 p=0.299
		HisChR2 off n=6		6 mice	W=0.886 df=6 p=0.297			Two-tailed paired t-test	t=-3.841 df=5	p=0.012	*
		HisChR2 on n=6			W=0.987 df=6 p=0.98
		CQEYFP off n=7		7 mice	W=0.993 df=7 p=0.997			Two-tailed paired t-test	t=-0.224 df=6	p=0.83	ns
		CQEYFP on n=7			W=0.917 df=7 p=0.444
		CQChR2 off n=8		8 mice	W=0.921 df=8 p=0.438			Two-tailed paired t-test	t=-2.814 df=7	p=0.026	*
		CQChR2 on n=8			W=0.823 df=8 p=0.05
Figure 8L	Bouts of scratching	HisEYFP off n=6	mouse	6 mice	W=0.928 df=6 p=0.565			Two-tailed paired t-test	t=-0.137 df=5	p=0.897	ns
		HisEYFP on n=6			W=0.942 df=6 p=0.677
		HisNpHR off n=6		6 mice	W=0.942 df=6 p=0.678			Two-tailed paired t-test	t=8.306 df=5	p=0.000	***
		HisNpHR on n=6			W=0.952 df=6 p=0.755
		CQEYFP off n=7		7 mice	W=0.944 df=7 p=0.675			Two-tailed paired t-test	t=-0.106 df=6	p=0.919	ns
		CQEYFP on n=7			W=0.986 df=7 p=0.983
		CQNpHR off n=7		7 mice	W=0.937 df=7 p=0.61			Two-tailed paired t-test	t=2.573 df=6	p=0.042	*
		CQNpHR on n=7			W=0.904 df=7 p=0.359
Figure 9D	Merge/Neurons%	CaMKIIsalinen=3	mouse	3 mice	W=0.991 df=3 p=0.818	Levene’s test	F=4.21 df1=2 df2=6 p=0.072	One-factor ANOVA	F(2,6)=30.623	p=0.001	***	Bonferroni correction	Psaline&his=0.002 Psaline&CQ=0.001 Phis&CQ=1	** *** ns
		CaMKIIHisn=3		3 mice	W=0.298 df=3 p=0.916
		CaMKIICQn=3		3 mice	W=0.333 df=3 p=0.861
		PVsalinen=3			W=0.811 df=3 p=0.142	Levene’s test	F=2.2 df1=2 df2=6 p=0.192	One-factor ANOVA	F(2,6)=1.084	p=0.396	ns
		PVHisn=3			W=0.942 df=3 p=0.534
		PVCQn=3			W=0.965 df=3 p=0.639
		SSTsalinen=3			W=0.89 df=3 p=0.355	Levene’s test	F=0.859 df1=2 df2=6 p=0.47	One-factor ANOVA	F(2,6)=0.451	p=0.657	ns
		SSTHisn=3			W=0.787 df=3 p=0.084
		SSTCQn=3			W=1 df=3 p=0.981
Figure 9G right	Area under curve	EYFPbaseline n=4	mouse	4 mice	Not all subgroups meets p＞0.05			Friedman test	χ2=0 df=1	p=1	ns
		G6sbaseline n=4		4 mice
		EYFPpre n=4
		G6spre n=4
		EYFPpost n=4
		G6spost n=4
Figure 9H right	Area under curve	EYFPbaseline n=4	mouse	4 mice	Not all subgroups meets p＞0.05			Friedman test	χ2=5.333 df=1	p=0.021	*	Simple effects analysis	Pbaseline(EYFP&G6s)=0.823 Ppre(EYFP&G6s)=0.97 Ppost(EYFP&G6s)=0.000 PG6s(baseline&pre)=0.004 PG6s(baseline&post)=0.000	ns ns *** ** ***
		G6sbaseline n=4		4 mice
		EYFPpre n=4
		G6spre n=4
		EYFPpost n=4
		G6spost n=4
Figure 9I right	Area under curve	EYFPbaseline n=4	mouse	4 mice	W=0.919 df=4 p=0.531	Mauchly’s test of sphericity	χ2=2.239 df=2 p=0.326	Repeated measurement ANOVA	Fbetween group=0.117 df=1 Fwithin group=1.171 df=2 Finteraction=0.124 df=2	p= 0.744 p=0.343 p=0.884	ns ns ns
		G6sbaseline n=4		4 mice	W=0.894 df=4 p=0.4
		EYFPpre n=4			W=0.9 df=4 p=0.431
		G6spre n=4			W=0.995 df=4 p=0.981
		EYFPpost n=4			W=0.81 df=4 p=0.121
		G6spost n=4			W=0.984 df=4 p=0.924
Figure 9J right	Area under curve	EYFPbaseline n=4	mouse	4 mice	Not all subgroups meets p＞0.05			Friedman test	χ2=1.333 df=1	p=0.248	ns
		G6sbaseline n=4		4 mice
		EYFPpre n=4
		G6spre n=4
		EYFPpost n=4
		G6spost n=4
Figure 9K right	Area under curve	EYFPbaseline n=4	mouse	4 mice	Not all subgroups meets p＞0.05			Friedman test	χ2=5.333 df=1	p=0.021	*	Simple effects analysis	Pbaseline(EYFP&G6s)=0.11 Ppre(EYFP&G6s)=0.97 Ppost(EYFP&G6s)=0.021 PG6s(baseline&pre)=1 PG6s(baseline&post)=0.014	ns ns * ns *
		G6sbaseline n=4		4 mice
		EYFPpre n=4
		G6spre n=4
		EYFPpost n=4
		G6spost n=4
Figure 9L right	Area under curve	EYFPbaseline n=4	mouse	4 mice	Not all subgroups meets p＞0.05			Friedman test	χ2=0 df=1	p=1	ns
		G6sbaseline n=4		4 mice
		EYFPpre n=4
		G6spre n=4
		EYFPpost n=4
		G6spost n=4
Figure S2E	Area under curve	Diggingbaseline n=6	mouse	6 mice	W=0.84 df=6 p=0.131			Two-tailed paired t-test	t=0.922 df=5	p=0.399	ns
		Diggingpost n=6			W=0.95 df=6 p=0.74
		Groomingbaseline n=6		6 mice	Not all subgroups meets p＞0.05			Wilcoxon signed-rank test	Z=-1.572	p=0.116	ns
		Groomingpost n=6
		Walkingbaseline n=6		6 mice	W=0.867 df=6 p=0.215			Two-tailed paired t-test	t=-1.669 df=5	p=0.156	ns
		Walkingpost n=6			W=0.954 df=6 p=0.77
		Standingbaseline n=6		6 mice	W=0.877 df=6 p=0.256			Two-tailed paired t-test	t=0.643 df=5	p=0.548	ns
		Standingpost n=6			W=0.949 df=6 p=0.731
		Scratchingbaseline n=7		7 mice	W=0.895 df=7 p=0.303			Two-tailed paired t-test	t=-4.92 df=6	p=0.003	**
		Scratchingpost n=7			W=0.819 df=7 p=0.063
Figure S2F	Area under curve	Diggingbaseline n=6	mouse	6 mice	W=0.912 df=6 p=0.453			Two-tailed paired t-test	t=-0.085 df=5	p=0.935	ns
		Diggingpost n=6			W=0.829 df=6 p=0.106
		Groomingbaseline n=6		6 mice	Not all subgroups meets p＞0.05			Wilcoxon signed-rank test	Z=-0.105	p=0.917	ns
		Groomingpost n=6
		Walkingbaseline n=6		6 mice	W=0.974 df=6 p=0.915			Two-tailed paired t-test	t=0.24 df=5	p=0.82	ns
		Walkingpost n=6			W=0.819 df=6 p=0.087
		Standingbaseline n=6		6 mice	W=0.963 df=6 p=0.841			Two-tailed paired t-test	t=-2.533 df=5	p=0.05	*
		Standingpost n=6			W=0.957 df=6 p=0.795
		Scratchingbaseline n=9		9 mice	W=0.879 df=9 p=0.155			Two-tailed paired t-test	t=4.466 df=8	p=0.002	**
		Scratchingpost n=9			W=0.96 df=9 p=0.799
Figure S2G	Area under curve	Diggingbaseline n=6	mouse	6 mice	W=0.915 df=6 p=0.471			Two-tailed paired t-test	t=-0.055 df=5	p=0.959	ns
		Diggingpost n=6			W=0.922 df=6 p=0.521
		Groomingbaseline n=6		6 mice	W=0.868 df=6 p=0.218			Two-tailed paired t-test	t=-0.812 df=5	p=0.454	ns
		Groomingpost n=6			W=0.921 df=6 p=0.513
		Walkingbaseline n=6		6 mice	W=0.86 df=6 p=0.189			Two-tailed paired t-test	t=0.355 df=5	p=0.737	ns
		Walkingpost n=6			W=0.883 df=6 p=0.282
		Standingbaseline n=6		6 mice	W=0.93 df=6 p=0.58			Two-tailed paired t-test	t=-0.334 df=5	p=0.752	ns
		Standingpost n=6			W=0.823 df=6 p=0.094
		Scratchingbaseline n=6		6 mice	W=0.902 df=6 p=0.385			Two-tailed paired t-test	t=2.281 df=5	p=0.071	ns
		Scratchingpost n=6			W=0.952 df=6 p=0.76
Figure S2H	Area under curve	Diggingbaseline n=6	mouse	6 mice	W=0.839 df=6 p=0.128			Two-tailed paired t-test	t=-0.859 df=5	p=0.429	ns
		Diggingpost n=6			W=0.98 df=6 p=0.951
		Groomingbaseline n=6		6 mice	W=0.928 df=6 p=0.566			Two-tailed paired t-test	t=1.086 df=5	p=0.327	ns
		Groomingpost n=6			W=0.94 df=6 p=0.659
		Walkingbaseline n=6		6 mice	W=0.984 df=6 p=0.968			Two-tailed paired t-test	t=0.717 df=5	p=0.505	ns
		Walkingpost n=6			W=0.948 df=6 p=0.725
		Standingbaseline n=6		6 mice	W=0.972 df=6 p=0.907			Two-tailed paired t-test	t=0.148 df=5	p=0.888	ns
		Standingpost n=6			W=0.875 df=6 p=0.247
		Scratchingbaseline n=6		6 mice	W=0.819 df=6 p=0.087			Two-tailed paired t-test	t=-0.68 df=5	p=0.527	ns
		Scratchingpost n=6			W=0.881 df=6 p=0.276
Figure S3B	Bouts of scratching	EYFP n=6	mouse	6 mice	Not all subgroups meets p＞0.05			Kruskal-Wallis H test	χ2=0.428 df=2	p=0.807	ns
		Gq n=6		6 mice
		Gi n=6		6 mice
Figure S3D	Bouts of scratching	EYFP n=6	mouse	6 mice	Not all subgroups meets p＞0.05			Kruskal-Wallis H test	χ2=1.543 df=2	p=0.462	ns
		Gq n=6		6 mice
		Gi n=6		6 mice
Figure S4B	ChR2&FOS/ChR2(%)	Control n=3	mouse	3 mice	W=0.997 df=3 p=0.902	Levene’s test	F=0.058 df1=1 df2=4 p=0.822	Two-tailed unpaired t-test	t=14.667 df=4	p=0.000	***
		Gq n=3		3 mice	W=0.927 df=3 p=0.476
Figure S4D	ChR2&FOS/ChR2(%)	Control n=3	mouse	3 mice	W=0.956 df=3 p=0.597	Levene’s test	F=6.211 df1=1 df2=4 p=0.067	Two-tailed unpaired t-test	t=17.007 df=4	p=0.000	***
		Gq n=3		3 mice	W=0.999 df=3 p=0.942
Figure S4F	ChR2&FOS/ChR2(%)	Control n=3	mouse	3 mice	W=0.943 df=3 p=0.54	Levene’s test	F=3.541 df1=1 df2=4 p=0.133	Two-tailed unpaired t-test	t=32.225 df=4	p=0.000	***
		Gq n=3		3 mice	W=0.862 df=3 p=0.274
Figure S4H	ChR2&FOS/ChR2(%)	Control n=3	mouse	3 mice	W=0.997 df=3 p=0.89	Levene’s test	F=1.49 df1=1 df2=4 p=0.289	Two-tailed unpaired t-test	t=44.418 df=4	p=0.000	***
		Gq n=3		3 mice	W=0.991 df=3 p=0.817
Figure S6D right	Peak deltaF/F(%)	HisChrimsonR off n=4	mouse	4 mice	W=0.959 df=4 p=0.772			Two-tailed paired t-test	t=3.307 df=3	p=0.056	ns
		HisChrimsonR on n=4			W=0.946 df=4 p=0.688
Figure S6E right	Peak deltaF/F(%)	CQChrimsonR off n=4	mouse	4 mice	W=0.961 df=4 p=0.784			Two-tailed paired t-test	t=2.355 df=3	p=0.164	ns
		CQChrimsonR on n=4			W=0.844 df=4 p=0.209
Figure S6H right	Peak deltaF/F(%)	HisNPHR off n=4	mouse	4 mice	W=0.771 df=4 p=0.06			Two-tailed paired t-test	t=-3.036 df=3	p=0.056	ns
		HisNPHR on n=4			W=0.936 df=4 p=0.63
Figure S6I right	Peak deltaF/F(%)	CQNPHR off n=4	mouse	4 mice	W=0.877 df=4 p=0.325			Two-tailed paired t-test	t=-3.693 df=3	p=0.034	*
		CQNPHR on n=4			W=0.897 df=4 p=0.416
Figure S7E	Dsred cells in regions/Start cells in ACC%	AMCaMKIIn=3	mouse	3 mice	W=0.974 df=3 p=0.692	Levene’s test	F=1.54 df1=2 df2=6 p=0.289	One-factor ANOVA	F(2,6)=3.207	p=0.113	ns
		AMPVn=3		3 mice	W=0.978 df=3 p=0.714
		AMSSTn=3		3 mice	W=0.796 df=3 p=0.106
		AVCaMKIIn=3			W=0.936 df=3 p=0.511	Levene’s test	F=0.758 df1=2 df2=6 p=0.509	One-factor ANOVA	F(2,6)=8.773	p=0.017	*	Bonferroni correction	PCaMKII&PV=0.077 PCaMKII&SST=0.933 PPV&SST=0.02	ns ns *
		AVPVn=3			W=0.852 df=3 p=0.247
		AVSSTn=3			W=0.99 df=3 p=0.806
		CICaMKIIn=3			W=0.877 df=3 p=0.316	Levene’s test	F=1.204 df1=2 df2=6 p=0.363	One-factor ANOVA	F(2,6)=7.913	p=0.021	*	Bonferroni correction	PCaMKII&PV=0.423 PCaMKII&SST=0.191 PPV&SST=0.022	ns ns *
		CIPVn=3			W=0.963 df=3 p=0.629
		CISSTn=3			W=0.983 df=3 p=0.752
		CLCaMKIIn=3			W=0.992 df=3 p=0.833	Levene’s test	F=1.181 df1=2 df2=6 p=0.369	One-factor ANOVA	F(2,6)=6.656	p=0.03	*	Bonferroni correction	PCaMKII&PV=0.459 PCaMKII&SST=0.275 PPV&SST=0.032	ns ns *
		CLPVn=3			W=0.787 df=3 p=0.085
		CLSSTn=3			W=0.892 df=3 p=0.361
		DBCaMKIIn=3			W=1 df=3 p=0.963	Levene’s test	F=1.046 df1=2 df2=6 p=0.408	One-factor ANOVA	F(2,6)=3.616	p=0.093	ns
		DBPVn=3			W=0.991 df=3 p=0.818
		DBSSTn=3			W=0.985 df=3 p=0.766
		LDDMCaMKIIn=3			W=0.997 df=3 p=0.90	Levene’s test	Does not meet the Levene’s test	Kruskal-Wallis H test	χ2=5.422 df=2	p=0.066	ns
		LDDMPVn=3			W=0.848 df=3 p=0.236
		LDDMSSTn=3			W=0.894 df=3 p=0.367
		LDVLCaMKIIn=3			Not all subgroups meets p＞0.05			Kruskal-Wallis H test	χ2=2.222 df=2	p=0.329	ns
		LDVLPVn=3
		LDVLSSTn=3
		LOCaMKIIn=3			Not all subgroups meets p＞0.05			Kruskal-Wallis H test	χ2=6.543 df=2	p=0.038	*	Nemenyi multiple comparisons test	PCaMKII&PV=0.033 PCaMKII&SST=0.403 PPV&SST=0.884	* ns ns
		LOPVn=3
		LOSSTn=3
		LPMRCaMKIIn=3			W=0.999 df=3 p=0.955	Levene’s test	F=0.45 df1=2 df2=6 p=0.657	One-factor ANOVA	F(2,6)=4.441	p=0.066	ns
		LPMRPVn=3			W=0.966 df=3 p=0.647
		LPMRSSTn=3			W=0.948 df=3 p=0.56
		MDCaMKIIn=3			W=0.781 df=3 p=0.07	Levene’s test	F=4.765 df1=2 df2=6 p=0.058	One-factor ANOVA	F(2,6)=9.495	p=0.014	*	Bonferroni correction	PCaMKII&PV=0.035 PCaMKII&SST=1 PPV&SST=0.023	* ns *
		MDPVn=3			W=0.856 df=3 p=0.257
		MDSSTn=3			W=0.867 df=3 p=0.288
		RSACaMKIIn=3			W=0.942 df=3 p=0.536	Levene’s test	F=4.627 df1=2 df2=6 p=0.061	One-factor ANOVA	F(2,6)=4.459	p=0.065	ns
		RSAPVn=3			W=0.862 df=3 p=0.274
		RSASSTn=3			W=0.896 df=3 p=0.373
		RAGCaMKIIn=3			W=0.916 df=3 p=0.439	Levene’s test	F=2.866 df1=2 df2=6 p=0.134	One-factor ANOVA	F(2,6)=0.589	p=0.584	ns
		RAGPVn=3			W=0.862 df=3 p=0.273
		RAGSSTn=3			W=0.938 df=3 p=0.518
		S1CaMKIIn=3			W=0.856 df=3 p=0.257	Levene’s test	F=0.206 df1=2 df2=6 p=0.819	One-factor ANOVA	F(2,6)=7.508	p=0.023	*	Bonferroni correction	PCaMKII&PV=0.196 PCaMKII&SST=0.025 PPV&SST=0.479	ns * ns
		S1PVn=3			W=0.993 df=3 p=0.844
		S1SSTn=3			W=0.923 df=3 p=0.462
		V1CaMKIIn=3			W=0.879 df=3 p=0.321	Levene’s test	Does not meet the Levene’s test	Kruskal-Wallis H test	χ2= df=2	p=0.066	ns
		V1PVn=3			W=0.859 df=3 p=0.266
		V1SSTn=3			W=0.961 df=3 p=0.622
		V2CaMKIIn=3			W=0.803 df=3 p=0.121	Levene’s test	Does not meet the Levene’s test	Kruskal-Wallis H test	χ2= df=2	p=0.066	ns
		V2PVn=3			W=0.913 df=3 p=0.428
		V2SSTn=3			W=0.995 df=3 p=0.865
		VLCaMKIIn=3			W=0.845 df=3 p=0.227	Levene’s test	F=1.153 df1=2 df2=6 p=0.377	One-factor ANOVA	F(2,6)=0.493	p=0.634	ns
		VLPVn=3			W=0.913 df=3 p=0.427
		VLSSTn=3			W=0.885 df=3 p=0.34
		VMCaMKIIn=3			W=0.855 df=3 p=0.253	Levene’s test	F=4.104 df1=2 df2=6 p=0.075	One-factor ANOVA	F(2,6)=3.383	p=0.104	ns
		VMPVn=3			W=0.82 df=3 p=0.163
		VMSSTn=3			W=0.879 df=3 p=0.321
		VOCaMKIIn=3			W=0.88 df=3 p=0.326	Levene’s test	F=2.477 df1=2 df2=6 p=0.164	One-factor ANOVA	F(2,6)=14.513	p=0.005	**	Bonferroni correction	PCaMKII&PV=0.096 PCaMKII&SST=0.121 PPV&SST=0.005	ns ns **
		VOPVn=3			W=0.963 df=3 p=0.63
		VOSSTn=3			W=0.969 df=3 p=0.661
Figure S8B	Bouts of scratching	EYFP n=10	mouse	10 mice	W=0.964 df=10 p=0.835	Levene’s test	F=0.75 df1=2 df2=25 p=0.483	One-factor ANOVA	F(2,25)=1.207	p=0.316	ns
		Gq n=9		9 mice	W=0.968 df=9 p=0.881
		Gi n=9		9 mice	W=0.88 df=9 p=0.158
Figure S8D	Bouts of scratching	EYFP n=10	mouse	10 mice	W=0.99 df=10 p=0.997	Levene’s test	F=0.021 df1=2 df2=25 p=0.979	One-factor ANOVA	F(2,25)=0.63	p=0.541	ns
		Gq n=9		9 mice	W=0.982 df=9 p=0.973
		Gi n=9		9 mice	W=0.842 df=9 p=0.061
